# Supplementary material for: Transcriptomics Analysis Reveals the Immune Response Mechanism of Rabbits with Diarrhea Fed an Antibiotic-Free Diet
Source: Animals (Basel). 2021 Oct 19;11(10):2994. doi: 10.3390/ani11102994 (PMC8532911; doi:10.3390/ani11102994)
Supplement: Supplementary file 1 [file animals-11-02994-s001.zip]

Archive with 1 entries (1 files):
- animals-1384755-supplementary.pdf
